# Supplementary material for: Software tools for 3D nuclei segmentation and quantitative analysis in multicellular aggregates
Source: Comput Struct Biotechnol J. 2020 Jun 3;18:1287–300. doi: 10.1016/j.csbj.2020.05.022 (PMC7303562; doi:10.1016/j.csbj.2020.05.022)
Supplement: Supplementary Data 1 [file mmc1.zip]

Archive with 12 entries (9 files):
- JaccardIndex3D_JI3D/
- JaccardIndex3D_JI3D/demo01.m
- JaccardIndex3D_JI3D/dilate_mask3D.m
- JaccardIndex3D_JI3D/metricKaggleDataScienceBowl2018.m
- JaccardIndex3D_JI3D/read_stack.m
- JaccardIndex3D_JI3D/read_stack_RGB.m
- JaccardIndex3D_JI3D/TestDataset01/
- JaccardIndex3D_JI3D/TestDataset01/Neurosphere/
- JaccardIndex3D_JI3D/TestDataset01/Neurosphere/Spheroid_GroundTruth.tif
- JaccardIndex3D_JI3D/TestDataset01/Neurosphere/Spheroid_Segmentation1.tif
- JaccardIndex3D_JI3D/write_stack.m
- JaccardIndex3D_JI3D/_license.txt
