# Supplementary material for: Software tools for 3D nuclei segmentation and quantitative analysis in multicellular aggregates
Source: Comput Struct Biotechnol J. 2020 Jun 3;18:1287–300. doi: 10.1016/j.csbj.2020.05.022 (PMC7303562; doi:10.1016/j.csbj.2020.05.022)
Supplement: Supplementary Data 1 [file mmc1.zip › JaccardIndex3D_JI3D/_license.txt]

% ==============================================================================================
% Copyright � 2019, Peter Horvath and Filippo Piccinini, 
% Hungarian Academy of Sciences, Biological Research Centre (BRC),
% Szeged, Hungary. All rights reserved.
%
% Redistribution and use of the material, with or without modification, is provided 
% for academic research purpose only. 
% 
% This program is free software; you can redistribute it and/or modify it
% under the terms of the GNU General Public License version 3 (or higher)
% as published by the Free Software Foundation. This program is
% distributed WITHOUT ANY WARRANTY; without even the implied warranty of
% MERCHANTABILITY or FITNESS FOR A PARTICULAR PURPOSE.  See the GNU
% General Public License for more details.
% ~~~~~~~~~~~~~~~~~~~~~~~~~~~~~~~~~~~~~~~~~~~~~~~~~~~~~~~~~~~~~~~~~~~~~~~~~~~~~~~~~~~~~~~~~~~ */
