# Supplementary material for: Software tools for 3D nuclei segmentation and quantitative analysis in multicellular aggregates
Source: Comput Struct Biotechnol J. 2020 Jun 3;18:1287–300. doi: 10.1016/j.csbj.2020.05.022 (PMC7303562; doi:10.1016/j.csbj.2020.05.022)
Supplement: Supplementary Data 2 [file mmc2.zip]

Archive with 24 entries (21 files):
- Review_Binary3DMasks/
- Review_Binary3DMasks/Embryo/
- Review_Binary3DMasks/Embryo/Embryo_3DCellAnnotator.tif
- Review_Binary3DMasks/Embryo/Embryo_GroundTruth.tif
- Review_Binary3DMasks/Embryo/Embryo_IF3DImageJSuite.tif
- Review_Binary3DMasks/Embryo/Embryo_LoS.tif
- Review_Binary3DMasks/Embryo/Embryo_MINS.tiff
- Review_Binary3DMasks/Embryo/Embryo_OpenSegSPIM.tif
- Review_Binary3DMasks/Embryo/Embryo_RACE.tif
- Review_Binary3DMasks/Embryo/Embryo_SAMA.tif
- Review_Binary3DMasks/Embryo/Embryo_Vaa3D.tif
- Review_Binary3DMasks/Embryo/Embryo_XPIWIT.tif
- Review_Binary3DMasks/Neurosphere/
- Review_Binary3DMasks/Neurosphere/Neurosphere_3DCellAnnotator_Dilation1.tif
- Review_Binary3DMasks/Neurosphere/Neurosphere_GroundTruth.tif
- Review_Binary3DMasks/Neurosphere/Neurosphere_IF3DImageJSuite.tif
- Review_Binary3DMasks/Neurosphere/Neurosphere_LoS.tif
- Review_Binary3DMasks/Neurosphere/Neurosphere_MINS.tif
- Review_Binary3DMasks/Neurosphere/Neurosphere_OpenSegSPIM.tif
- Review_Binary3DMasks/Neurosphere/Neurosphere_RACE.tif
- Review_Binary3DMasks/Neurosphere/Neurosphere_SAMA.tif
- Review_Binary3DMasks/Neurosphere/Neurosphere_Vaa3D.tif
- Review_Binary3DMasks/Neurosphere/Neurosphere_XPIWIT.tif
- Review_Binary3DMasks/_license.txt
