# Supplementary material for: Software tools for 3D nuclei segmentation and quantitative analysis in multicellular aggregates
Source: Comput Struct Biotechnol J. 2020 Jun 3;18:1287–300. doi: 10.1016/j.csbj.2020.05.022 (PMC7303562; doi:10.1016/j.csbj.2020.05.022)
Supplement: Supplementary Data 3 [file mmc3.xml]

<?xml version="1.0" encoding="UTF-8" standalone="no"?><data:data><datasets><author>horvath.peter@brc.hu</author><type>1</type><dataset><name>3D masks obtained by single cell segmentation tools</name><caption/><description>The datasets used in the quantitative comparison test are publicly available, and the MATLAB code to compute the JI is provided at: www.3d-cell-annotator.org/download.html (Supplementary Material 1 file - “ SM1 ”) . All the masks obtained by testing the different tools are available at: www.3d-cell-annotator.org/download.html ( Supplementary Material 2 file - “ SM2 ”) .</description><filetype><name/></filetype><filesize/><source>1</source><sourcename>Reference Data</sourcename><access><type>1</type><name>Data available in data repository</name><reponame>Custom</reponame><PersistentId>custom</PersistentId><deeplinkurl>http://www.3d-cell-annotator.org/download.html</deeplinkurl></access></dataset></datasets></data:data>
